# Supplementary material for: Microsporidia Promote Host Mitochondrial Fragmentation by Modulating DRP1 Phosphorylation
Source: Int J Mol Sci. 2022 Jul 13;23(14):7746. doi: 10.3390/ijms23147746 (PMC9321008; doi:10.3390/ijms23147746)
Supplement: Supplementary file 1 [file ijms-23-07746-s001.zip]

Archive with 5 entries (5 files):
- FigureS1.tif
- FigureS2.tif
- FigureS3.tif
- FigureS4.tif
- FigureS5.tif
